# Supplementary material for: SOX2 mediates cisplatin resistance in small‐cell lung cancer with downregulated expression of hsa‐miR‐340‐5p
Source: Mol Genet Genomic Med. 2020 Mar 4;8(5):e1195. doi: 10.1002/mgg3.1195 (PMC7216814; doi:10.1002/mgg3.1195)
Supplement: Supplementary file 2 [file MGG3-8-e1195-s002.xls]

## Sheet: Table S1
miRNA ID	DMS114-LV003-TPM	DMS114-SOX2-TPM	log2 Ratio(DMS114-SOX2/DMS114-LV003)	Up-Down-Regulation(DMS114-SOX2/DMS114-LV003)	P-value	FDR
hsa-miR-634	0.489737	5.79903	3.56573	Up	5.97964e-22	4.18575e-20
hsa-miR-4440	0.139925	1.00517	2.84471	Up	0.000328252	0.00347009
hsa-miR-300	0.139925	1.00517	2.84471	Up	0.000328252	0.00345599
hsa-miR-6877-5p	0.139925	0.850525	2.6037	Up	0.0015151	0.0126994
hsa-miR-4663	105.853	553.924	2.38762	Up	0	0
hsa-miR-563	0.139925	0.695884	2.31419	Up	0.00672186	0.0423592
hsa-miR-7150	0.139925	0.695884	2.31419	Up	0.00672186	0.0422564
hsa-miR-410-3p	0.139925	0.695884	2.31419	Up	0.00672186	0.042154
hsa-miR-4257	0.209887	0.927845	2.14427	Up	0.00235492	0.018316
hsa-miR-7106-5p	0.209887	0.850525	2.01874	Up	0.0047425	0.0329305
hsa-miR-6504-5p	0.489737	1.77837	1.86048	Up	7.51306e-05	0.000953864
hsa-miR-514b-5p	0.419775	1.46909	1.80723	Up	0.00040166	0.00411186
hsa-miR-3178	0.5597	1.85569	1.72923	Up	9.80362e-05	0.00119208
hsa-miR-210-5p	0.629662	2.08765	1.72923	Up	3.54636e-05	0.00049118
hsa-miR-1537-5p	0.419775	1.39177	1.72923	Up	0.000765292	0.00715562
hsa-miR-4489	3.21827	10.5929	1.71874	Up	9.94186e-21	6.43735e-19
hsa-miR-4720-3p	0.489737	1.54641	1.65884	Up	0.00051249	0.00504695
hsa-miR-6869-3p	0.909512	2.86086	1.65328	Up	2.18476e-06	3.92953e-05
hsa-miR-5191	0.349812	1.00517	1.52278	Up	0.00766932	0.0469587
hsa-miR-520b	0.349812	1.00517	1.52278	Up	0.00766932	0.046848
hsa-miR-8080	0.349812	1.00517	1.52278	Up	0.00766932	0.0467377
hsa-miR-503-3p	0.349812	1.00517	1.52278	Up	0.00766932	0.046628
hsa-miR-3652	0.629662	1.77837	1.49791	Up	0.000412284	0.00418751
hsa-miR-8074	1.18936	3.32478	1.48307	Up	1.45381e-06	2.68954e-05
hsa-miR-655-3p	1.18936	3.24746	1.44912	Up	2.58834e-06	4.62331e-05
hsa-miR-487b-3p	1.04944	2.78354	1.4073	Up	1.86064e-05	0.000275375
hsa-miR-4740-5p	1.39925	3.71138	1.4073	Up	7.50918e-07	1.46231e-05
hsa-miR-4707-3p	2.30876	6.03099	1.38528	Up	3.87224e-10	1.20833e-08
hsa-miR-604	1.95895	5.10315	1.38131	Up	9.09876e-09	2.507e-07
hsa-miR-302c-5p	0.699625	1.77837	1.3459	Up	0.000858636	0.00783052
hsa-miR-6729-5p	0.699625	1.77837	1.3459	Up	0.000858636	0.00780304
hsa-miR-1184	1.39925	3.47942	1.31419	Up	3.97256e-06	6.85929e-05
hsa-miR-6859-3p	1.39925	3.47942	1.31419	Up	3.97256e-06	6.81386e-05
hsa-miR-1292-3p	1.6791	4.1753	1.31419	Up	4.29984e-07	8.70046e-06
hsa-miR-4655-5p	0.5597	1.39177	1.31419	Up	0.00365072	0.0264116
hsa-miR-4514	1.04944	2.55157	1.28177	Up	9.90832e-05	0.00119918
hsa-miR-6868-5p	0.83955	2.01033	1.25975	Up	0.000626612	0.00598865
hsa-miR-661	1.1194	2.6289	1.23173	Up	0.000110631	0.00131438
hsa-miR-3125	0.5597	1.31445	1.23173	Up	0.00640332	0.0407484
hsa-miR-4428	0.629662	1.46909	1.22227	Up	0.0040816	0.0290422
hsa-miR-3939	0.699625	1.62373	1.21466	Up	0.0026109	0.0200066
hsa-miR-204-3p	4.61752	10.5929	1.19791	Up	1.90223e-14	8.95778e-13
hsa-miR-509-3p	1.25932	2.86086	1.1838	Up	7.93236e-05	0.000992503
hsa-miR-6850-5p	1.74906	3.94334	1.17284	Up	3.9814e-06	6.7841e-05
hsa-miR-4491	2.72854	6.10832	1.16265	Up	1.09043e-08	2.94188e-07
hsa-miR-605-5p	0.979474	2.16497	1.14427	Up	0.000759612	0.00712824
hsa-miR-181c-3p	1.04944	2.31961	1.14427	Up	0.000490484	0.00486726
hsa-miR-6872-3p	1.04944	2.31961	1.14427	Up	0.000490484	0.00484868
hsa-miR-891a-5p	1.39925	3.0155	1.10774	Up	9.37684e-05	0.00114557
hsa-miR-5047	0.909512	1.93301	1.08769	Up	0.00197933	0.0158225
hsa-miR-1913	0.83955	1.77837	1.08287	Up	0.00308456	0.0228257
hsa-miR-6791-3p	0.699625	1.46909	1.07027	Up	0.00756138	0.0465178
hsa-miR-1343-3p	0.699625	1.46909	1.07027	Up	0.00756138	0.0464075
hsa-miR-6746-3p	1.88899	3.94334	1.06181	Up	1.27029e-05	0.000199397
hsa-miR-4297	1.18936	2.47425	1.05681	Up	0.000567922	0.00552977
hsa-miR-6837-5p	0.979474	2.01033	1.03735	Up	0.0021124	0.0167312
hsa-miR-5692a	1.95895	4.02066	1.03735	Up	1.35253e-05	0.000208515
hsa-miR-4726-5p	1.39925	2.86086	1.03179	Up	0.00025394	0.00274044
hsa-miR-7843-5p	2.09887	4.25262	1.01874	Up	9.38496e-06	0.000151919
hsa-miR-6775-5p	0.83955	1.70105	1.01874	Up	0.00512812	0.0350444
hsa-miR-1296-3p	0.83955	1.70105	1.01874	Up	0.00512812	0.0349522
hsa-miR-4459	1.60914	3.24746	1.01302	Up	0.000113856	0.00133433
hsa-miR-3654	1.95895	3.94334	1.00934	Up	2.18916e-05	0.000322155
hsa-miR-6870-5p	1.53917	3.09282	1.00677	Up	0.000174752	0.00200269
hsa-miR-4726-3p	0.769587	1.54641	1.00677	Up	0.0080257	0.0483408
hsa-miR-924	0.769587	1.54641	1.00677	Up	0.0080257	0.0482287
hsa-miR-4485-3p	4.89737	9.8197	1.00367	Up	2.37458e-11	7.98722e-10
hsa-miR-2909	1.1194	2.24229	1.00225	Up	0.0014406	0.0121933
hsa-miR-518e-3p	0.979474	0.0773204	-3.66309	Down	0.00545236	0.036775
hsa-miR-4477a	1.53917	0.309282	-2.31516	Down	0.00723254	0.0447071
hsa-miR-372-3p	5.10726	1.23713	-2.04556	Down	5.05282e-06	8.49792e-05
hsa-miR-6873-3p	2.16884	0.541243	-2.00257	Down	0.00418778	0.0293939
hsa-miR-6773-3p	21.4785	5.79903	-1.88901	Down	1.28441e-18	7.56053e-17
hsa-miR-877-3p	2.2388	0.618564	-1.85573	Down	0.0065704	0.0416072
hsa-miR-410-5p	10.9141	3.24746	-1.74882	Down	5.97832e-09	1.68303e-07
hsa-miR-6774-5p	2.93842	0.927845	-1.66309	Down	0.00479386	0.0331096
hsa-miR-335-3p	53.4513	20.7219	-1.36707	Down	2.0784e-23	1.68221e-21
hsa-miR-7-1-3p	189.109	73.9957	-1.3537	Down	6.93338e-77	2.56535e-74
hsa-miR-3182	53.7312	21.0312	-1.35323	Down	5.16526e-23	3.82229e-21
hsa-miR-369-3p	147.411	57.913	-1.34788	Down	9.5936e-60	2.25886e-57
hsa-miR-188-5p	5.597	2.24229	-1.31968	Down	0.00223086	0.0175621
hsa-miR-4791	196.664	83.8927	-1.22912	Down	9.80158e-64	2.53861e-61
hsa-miR-301a-5p	8.88523	3.86602	-1.20056	Down	0.0005644	0.00551621
hsa-miR-4448	5.597	2.47425	-1.17766	Down	0.0079143	0.047781
hsa-miR-32-5p	26.5857	11.83	-1.1682	Down	6.8423e-09	1.90554e-07
hsa-miR-7-5p	117.817	52.5006	-1.16614	Down	3.1043e-34	4.23165e-32
hsa-miR-4419b	46.0353	20.5672	-1.16239	Down	3.29506e-14	1.44648e-12
hsa-miR-3529-3p	1164.32	542.944	-1.10061	Down	7.4868e-277	4.8477e-274
hsa-miR-548aj-5p	10.2845	4.94851	-1.0554	Down	0.00176113	0.0146197
hsa-miR-1299	11.4039	5.56707	-1.03453	Down	0.00135242	0.0115222
hsa-miR-130b-5p	17.3507	8.58257	-1.01551	Down	0.00011372	0.00133879
hsa-miR-340-5p	235.494	117.45	-1.00364	Down	8.24078e-45	1.33398e-42
